# Supplementary material for: Long-Acting Recombinant IL-7 (rhIL-7-hyFc) Enhances the Primary and Memory Neoantigen-Specific Immune Response to Breast Cancer Personalized Cancer Vaccines
Source: Cancers (Basel). 2025 Sep 30;17(19):3177. doi: 10.3390/cancers17193177 (PMC12523240; doi:10.3390/cancers17193177)
Supplement: Supplementary file 1 [file cancers-17-03177-s001.zip]

Archive with 2 entries (2 files):
- cancers-3804246-SI- Figure S1- PCV Kinetics .pdf
- cancers-3804246-SI- Figure S2.pdf
